# Supplementary material for: Meiotic gene variants contribute to recurrent blastulation failure
Source: Hum Reprod Open. 2026 May 7;2026(3):hoag039. doi: 10.1093/hropen/hoag039 (PMC13218795; doi:10.1093/hropen/hoag039)
Supplement: hoag039_Supplementary_Data [file hoag039_supplementary_data.zip]

Archive with 2 entries (2 files):
- HROPEN-25-0480.R2_-_Supplementary_Materials_Final_EO.pdf
- Supplementary Table S1. Gene list included in the candidate gene screening framework..xlsx
