# Supplementary material for: Meiotic gene variants contribute to recurrent blastulation failure
Source: Hum Reprod Open. 2026 May 7;2026(3):hoag039. doi: 10.1093/hropen/hoag039 (PMC13218795; doi:10.1093/hropen/hoag039)
Supplement: hoag039_Supplementary_Data [file hoag039_supplementary_data.zip › Supplementary Table S1. Gene list included in the candidate gene screening framework..xlsx]

## Sheet: Sheet1
Supplementary Table S1. Gene list included in the candidate gene screening framework.
Gamete-elevated genes (n=4045)	Meiotic genes (n=110)	Integrated gene set (n=4087)
A3GALT2	ATR	A3GALT2
AAAS	ATRIP	AAAS
AADACL3	BRCA1	AADACL3
AANAT	BRDT	AANAT
AARD	ESCO2	AARD
AASDHPPT	FBXO47	AASDHPPT
ABCC12	FKBP6	ABCC12
ABCF1	HORMAD1	ABCF1
ABHD1	HORMAD2	ABHD1
ABHD16B	KASH5	ABHD16B
ABHD8	MAJIN	ABHD8
ABRA	MAPS	ABRA
ABRAXAS1	MDC1	ABRAXAS1
ABT1	PDS5A	ABT1
ACAP1	PDS5B	ACAP1
ACBD7	RAD18	ACBD7
ACD	RAD21	ACD
ACE	RAD21L1	ACE
ACER1	REC8	ACER1
ACKR2	SCML2	ACKR2
ACOT13	SCRE	ACOT13
ACOT7	SETDB1	ACOT7
ACOT8	SETX	ACOT8
ACP1	SGO2	ACP1
ACP4	SIX6OS1	ACP4
ACR	SKP1	ACR
ACRBP	SMC1A	ACRBP
ACRV1	SMC1B	ACRV1
ACSBG1	CDCA5	ACSBG1
ACSBG2	SPDYA	ACSBG2
ACSL6	STAG3	ACSL6
ACSM4	SUN1	ACSM4
ACTBL2	SYCE1	ACTBL2
ACTL10	SYCE2	ACTL10
ACTL6A	SYCE3	ACTL6A
ACTL7A	SYCP1	ACTL7A
ACTL7B	SYCP2	ACTL7B
ACTL8	SYCP3	ACTL8
ACTL9	TERB1	ACTL9
ACTN3	TERB2	ACTN3
ACTR6	TOPBP1	ACTR6
ACTR8	TRIP13	ACTR8
ACTRT2	NEK1	ACTRT2
ACTRT3	ANKRD31	ACTRT3
ADA2	ATM	ADA2
ADAD1	CDYL	ADAD1
ADAD2	CXXC1	ADAD2
ADAL	EHMT2	ADAL
ADAM18	EWSR1	ADAM18
ADAM2	HELLS	ADAM2
ADAM21	IHO1	ADAM21
ADAM29	KAT5	ADAM29
ADAM30	MEI1	ADAM30
ADAM32	MEI4	ADAM32
ADAMTS13	PRDM9	ADAMTS13
ADAP1	REC114	ADAP1
ADAT1	SIRT1	ADAT1
ADCK2	SPO11	ADCK2
ADCK5	TOP6BL	ADCK5
ADCY10	BLM	ADCY10
ADD2	BRCA2	ADD2
ADGB	BRME1	ADGB
ADGRB2	RMI1	ADGRB2
ADGRD2	RMI2	ADGRD2
ADGRE1	CNTD1	ADGRE1
ADGRF3	RBBP8	ADGRF3
ADIG	CUL4A	ADIG
ADO	DMC1	ADO
ADORA3	DNA2	ADORA3
ADRM1	EXO1	ADRM1
ADSL	GEN1	ADSL
ADSS1	CCNB1IP1	ADSS1
ADTRP	HFM1	ADTRP
AEN	MND1	AEN
AFAP1	PSMC3IP	AFAP1
AFAP1L1	MCM8	AFAP1L1
AFG1L	MCMDC2	AFG1L
AGAP4	HSF2BP	AGAP4
AGAP9	MEIOB	AGAP9
AGBL3	MLH1	AGBL3
AGBL5	MLH3	AGBL5
AGMO	MRE11	AGMO
AGPAT1	MSH4	AGPAT1
AGPAT2	MSH5	AGPAT2
AHRR	MUS81	AHRR
AIMP2	EME1	AIMP2
AJM1	NBN	AJM1
AK6	PCNA	AK6
AK8	PRR19	AK8
AK9	RAD50	AK9
AKAP1	RAD51	AKAP1
AKAP14	RAD51AP2	AKAP14
AKAP3	RNF212	AKAP3
AKAP4	RPA1	AKAP4
AKIRIN1	SHOC1	AKIRIN1
AKNAD1	SLX1A	AKNAD1
AKR1B1	SLX1B	AKR1B1
AKR1D1	SLX4	AKR1D1
AKR1E2	SPATA22	AKR1E2
AKTIP	SPO16	AKTIP
ALG3	ZSWIM7	ALG3
ALK	SWSAP1	ALK
ALKAL2	TARDBP	ALKAL2
ALKBH2	TEX11	ALKBH2
ALKBH3	TEX15	ALKBH3
ALKBH7	ZCWPW1	ALKBH7
ALLC	MEIKIN	ALLC
ALOXE3	SMC3	ALOXE3
ALPG	FBXO43	ALPG
ALX3	KCTD19	ALX3
AMDHD2		AMDHD2
AMELY		AMELY
AMIGO1		AMIGO1
AMN1		AMN1
AMZ2		AMZ2
ANAPC10		ANAPC10
ANAPC11		ANAPC11
ANAPC2		ANAPC2
ANGEL1		ANGEL1
ANGPT4		ANGPT4
ANHX		ANHX
ANKEF1		ANKEF1
ANKLE2		ANKLE2
ANKMY1		ANKMY1
ANKRD13B		ANKRD13B
ANKRD18B		ANKRD18B
ANKRD20A1		ANKRD20A1
ANKRD30B		ANKRD30B
ANKRD31		ANKRD31
ANKRD34C		ANKRD34C
ANKRD39		ANKRD39
ANKRD42		ANKRD42
ANKRD53		ANKRD53
ANKRD55		ANKRD55
ANKRD60		ANKRD60
ANKRD61		ANKRD61
ANKRD62		ANKRD62
ANKRD7		ANKRD7
ANKRD9		ANKRD9
ANKUB1		ANKUB1
ANLN		ANLN
ANO2		ANO2
ANTKMT		ANTKMT
ANTXRL		ANTXRL
ANXA7		ANXA7
AOC2		AOC2
AP1M1		AP1M1
AP2A1		AP2A1
AP2B1		AP2B1
AP3M2		AP3M2
AP4M1		AP4M1
AP5M1		AP5M1
APBB3		APBB3
APH1B		APH1B
APLF		APLF
APOBEC4		APOBEC4
APPBP2		APPBP2
AQP11		AQP11
AQP5		AQP5
AQP7		AQP7
ARF3		ARF3
ARHGAP19		ARHGAP19
ARHGAP28		ARHGAP28
ARHGAP35		ARHGAP35
ARHGAP45		ARHGAP45
ARHGAP8		ARHGAP8
ARHGAP9		ARHGAP9
ARHGEF33		ARHGEF33
ARHGEF39		ARHGEF39
ARL13A		ARL13A
ARL14EP		ARL14EP
ARL14EPL		ARL14EPL
ARL2		ARL2
ARL2BP		ARL2BP
ARL4A		ARL4A
ARL4D		ARL4D
ARL9		ARL9
ARMC12		ARMC12
ARMC2		ARMC2
ARMC3		ARMC3
ARMC6		ARMC6
ARMH2		ARMH2
ARMS2		ARMS2
ARPC5L		ARPC5L
ARPIN		ARPIN
ARPP19		ARPP19
ARRDC5		ARRDC5
ARSA		ARSA
ART3		ART3
ART5		ART5
ARTN		ARTN
ARV1		ARV1
ASAH2		ASAH2
ASB1		ASB1
ASB12		ASB12
ASB17		ASB17
ASB4		ASB4
ASB5		ASB5
ASB6		ASB6
ASB9		ASB9
ASF1A		ASF1A
ASF1B		ASF1B
ASIC2		ASIC2
ASIC3		ASIC3
ASMT		ASMT
ASPHD2		ASPHD2
ASRGL1		ASRGL1
ASZ1		ASZ1
ATAD1		ATAD1
ATAD3C		ATAD3C
ATAT1		ATAT1
ATF7-NPFF		ATF7-NPFF
ATG3		ATG3
ATG4D		ATG4D
ATG7		ATG7
ATL3		ATL3
ATMIN		ATMIN
ATOH7		ATOH7
ATOSB		ATOSB
ATP1A4		ATP1A4
ATP23		ATP23
ATP5IF1		ATP5IF1
ATP5MF-PTCD1		ATP5MF-PTCD1
ATP6V1A		ATP6V1A
ATP6V1C1		ATP6V1C1
ATP6V1E2		ATP6V1E2
ATP6V1F		ATP6V1F
ATP6V1FNB		ATP6V1FNB
ATP7B		ATP7B
ATP8B3		ATP8B3
ATPAF1		ATPAF1
ATRIP		ATRIP
ATXN3L		ATXN3L
AUNIP		AUNIP
AURKA		AURKA
AURKAIP1		AURKAIP1
AURKC		AURKC
AVEN		AVEN
AVPI1		AVPI1
AWAT2		AWAT2
AXDND1		AXDND1
AZIN2		AZIN2
B3GALT9		B3GALT9
B3GNT4		B3GNT4
B9D1		B9D1
BACE1		BACE1
BAG1		BAG1
BAG2		BAG2
BAG5		BAG5
BAG6		BAG6
BANF1		BANF1
BANF2		BANF2
BAP1		BAP1
BARX1		BARX1
BBIP1		BBIP1
BBLN		BBLN
BBOF1		BBOF1
BBS12		BBS12
BBS5		BBS5
BBX		BBX
BCAT1		BCAT1
BCL2L10		BCL2L10
BCL2L14		BCL2L14
BCORL1		BCORL1
BEAN1		BEAN1
BEND2		BEND2
BEND4		BEND4
BEND7		BEND7
BET1L		BET1L
BFSP1		BFSP1
BIK		BIK
BIRC5		BIRC5
BLOC1S3		BLOC1S3
BLOC1S5		BLOC1S5
BMERB1		BMERB1
BMI1		BMI1
BMP8A		BMP8A
BMP8B		BMP8B
BNC1		BNC1
BNIP1		BNIP1
BOD1		BOD1
BOD1L2		BOD1L2
BOLA2-SMG1P6		BOLA2-SMG1P6
BOLL		BOLL
BORCS7		BORCS7
BPGM		BPGM
BPI		BPI
BPIFA3		BPIFA3
BPIFB3		BPIFB3
BPIFB4		BPIFB4
BPIFC		BPIFC
BRAP		BRAP
BRCA1		BRCA1
BRCA2		BRCA2
BRD8		BRD8
BRD9		BRD9
BRDT		BRDT
BRI3BP		BRI3BP
BRICD5		BRICD5
BRIP1		BRIP1
BRIX1		BRIX1
BRK1		BRK1
BRME1		BRME1
BSCL2		BSCL2
BTBD16		BTBD16
BTBD17		BTBD17
BTG4		BTG4
BUB1		BUB1
BUB1B		BUB1B
BUB3		BUB3
BUD23		BUD23
BVES		BVES
BYSL		BYSL
BZW1		BZW1
C10orf120		C10orf120
C10orf53		C10orf53
C10orf62		C10orf62
C10orf67		C10orf67
C10orf82		C10orf82
C10orf88		C10orf88
C10orf95		C10orf95
C11orf1		C11orf1
C11orf42		C11orf42
C11orf65		C11orf65
C11orf71		C11orf71
C11orf91		C11orf91
C11orf94		C11orf94
C11orf97		C11orf97
C12orf29		C12orf29
C12orf42		C12orf42
C12orf50		C12orf50
C12orf54		C12orf54
C12orf56		C12orf56
C12orf60		C12orf60
C12orf71		C12orf71
C13orf42		C13orf42
C13orf46		C13orf46
C14orf28		C14orf28
C14orf39		C15orf39
C15orf39		C15orf61
C15orf61		C16orf46
C16orf46		C16orf74
C16orf74		C16orf78
C16orf78		C16orf82
C16orf82		C16orf86
C16orf86		C16orf87
C16orf87		C16orf90
C16orf90		C16orf92
C16orf92		C16orf95
C16orf95		C16orf96
C16orf96		C17orf100
C17orf100		C17orf107
C17orf107		C17orf50
C17orf50		C17orf75
C17orf75		C17orf80
C17orf80		C17orf97
C17orf97		C17orf98
C17orf98		C18orf21
C18orf21		C18orf32
C18orf32		C18orf54
C18orf54		C18orf63
C18orf63		C19orf18
C19orf18		C19orf44
C19orf44		C19orf47
C19orf47		C19orf53
C19orf53		C19orf67
C19orf67		C19orf81
C19orf81		C19orf84
C19orf84		C1GALT1C1L
C1GALT1C1L		C1orf100
C1orf100		C1orf105
C1orf105		C1orf141
C1orf141		C1orf159
C1orf146		C1orf167
C1orf159		C1orf174
C1orf167		C1orf185
C1orf174		C1orf226
C1orf185		C1orf232
C1orf226		C1orf50
C1orf232		C1orf53
C1orf50		C1orf56
C1orf53		C1orf87
C1orf56		C1orf94
C1orf87		C1QL4
C1orf94		C1QTNF3
C1QL4		C1QTNF9
C1QTNF3		C1QTNF9B
C1QTNF9		C20orf141
C1QTNF9B		C20orf144
C20orf141		C20orf173
C20orf144		C20orf202
C20orf173		C20orf96
C20orf202		C21orf58
C20orf96		C21orf91
C21orf58		C22orf23
C21orf91		C22orf31
C22orf23		C22orf42
C22orf31		C2CD6
C22orf42		C2orf16
C2CD6		C2orf42
C2orf16		C2orf66
C2orf42		C2orf69
C2orf66		C2orf73
C2orf69		C2orf74
C2orf73		C2orf76
C2orf74		C2orf78
C2orf76		C2orf88
C2orf78		C2orf92
C2orf88		C3orf14
C2orf92		C3orf18
C3orf14		C3orf20
C3orf18		C3orf22
C3orf20		C3orf33
C3orf22		C3orf38
C3orf33		C3orf49
C3orf38		C3orf56
C3orf49		C3orf62
C3orf56		C3orf84
C3orf62		C4orf17
C3orf84		C4orf36
C4orf17		C4orf45
C4orf36		C4orf46
C4orf45		C4orf47
C4orf46		C4orf48
C4orf47		C4orf50
C4orf48		C4orf51
C4orf50		C5orf46
C4orf51		C5orf47
C5orf46		C5orf49
C5orf47		C5orf52
C5orf49		C5orf58
C5orf52		C6orf118
C5orf58		C6orf120
C6orf118		C6orf136
C6orf120		C6orf163
C6orf136		C6orf52
C6orf163		C6orf89
C6orf52		C7orf31
C6orf89		C7orf33
C7orf31		C8orf48
C7orf33		C8orf74
C8orf48		C8orf88
C8orf74		C8orf89
C8orf88		C8orf90
C8orf89		C9orf131
C8orf90		C9orf153
C9orf131		C9orf24
C9orf153		C9orf43
C9orf24		C9orf50
C9orf43		C9orf57
C9orf50		CA10
C9orf57		CA5A
CA10		CA9
CA5A		CABCOCO1
CA9		CABLES2
CABCOCO1		CABS1
CABLES2		CABYR
CABS1		CACNA1B
CABYR		CACNA2D2
CACNA1B		CACNA2D4
CACNA2D2		CACNG8
CACNA2D4		CACYBP
CACNG8		CADM4
CACYBP		CAGE1
CADM4		CALCOCO2
CAGE1		CALHM3
CALCOCO2		CALM3
CALHM3		CALN1
CALM3		CALR3
CALN1		CAMK4
CALR3		CAMLG
CAMK4		CAMTA2
CAMLG		CANX
CAMTA2		CAPN11
CANX		CAPRIN1
CAPN11		CAPZA3
CAPRIN1		CAPZB
CAPZA3		CARD18
CAPZB		CARHSP1
CARD18		CARNMT1
CARHSP1		CARS1
CARNMT1		CARS2
CARS1		CARTPT
CARS2		CATIP
CARTPT		CATSPER1
CATIP		CATSPER3
CATSPER1		CATSPER4
CATSPER3		CATSPERD
CATSPER4		CATSPERE
CATSPERD		CATSPERG
CATSPERE		CATSPERZ
CATSPERG		CAVIN3
CATSPERZ		CBARP
CAVIN3		CBLN1
CBARP		CBX1
CBLN1		CBX2
CBX1		CBY2
CBX2		CCDC105
CBY2		CCDC110
CCDC105		CCDC112
CCDC110		CCDC113
CCDC112		CCDC116
CCDC113		CCDC121
CCDC116		CCDC126
CCDC121		CCDC136
CCDC126		CCDC146
CCDC136		CCDC15
CCDC146		CCDC150
CCDC15		CCDC152
CCDC150		CCDC154
CCDC152		CCDC157
CCDC154		CCDC158
CCDC157		CCDC159
CCDC158		CCDC160
CCDC159		CCDC167
CCDC160		CCDC168
CCDC167		CCDC169
CCDC168		CCDC169-SOHLH2
CCDC169		CCDC172
CCDC169-SOHLH2		CCDC178
CCDC172		CCDC179
CCDC178		CCDC181
CCDC179		CCDC182
CCDC181		CCDC183
CCDC182		CCDC184
CCDC183		CCDC185
CCDC184		CCDC187
CCDC185		CCDC188
CCDC187		CCDC192
CCDC188		CCDC194
CCDC192		CCDC195
CCDC194		CCDC196
CCDC195		CCDC197
CCDC196		CCDC200
CCDC197		CCDC201
CCDC200		CCDC24
CCDC201		CCDC27
CCDC24		CCDC28A
CCDC27		CCDC33
CCDC28A		CCDC34
CCDC33		CCDC38
CCDC34		CCDC42
CCDC38		CCDC54
CCDC42		CCDC57
CCDC54		CCDC59
CCDC57		CCDC60
CCDC59		CCDC62
CCDC60		CCDC63
CCDC62		CCDC65
CCDC63		CCDC7
CCDC65		CCDC70
CCDC7		CCDC73
CCDC70		CCDC74A
CCDC73		CCDC74B
CCDC74A		CCDC80
CCDC74B		CCDC81
CCDC80		CCDC82
CCDC81		CCDC83
CCDC82		CCDC86
CCDC83		CCDC87
CCDC86		CCDC88A
CCDC87		CCDC89
CCDC88A		CCDC9
CCDC89		CCDC90B
CCDC9		CCDC91
CCDC90B		CCDC92B
CCDC91		CCER1
CCDC92B		CCHCR1
CCER1		CCIN
CCHCR1		CCL1
CCIN		CCL18
CCL1		CCN6
CCL18		CCNA1
CCN6		CCNB1
CCNA1		CCNB1IP1
CCNB1		CCNB2
CCNB1IP1		CCNB3
CCNB2		CCNE2
CCNB3		CCNI2
CCNE2		CCNP
CCNI2		CCNY
CCNP		CCP110
CCNY		CCSER2
CCP110		CCT2
CCSER2		CCT6B
CCT2		CCT7
CCT6B		CCT8
CCT7		CCT8L2
CCT8		CD19
CCT8L2		CD200R1L
CD19		CD37
CD200R1L		CDADC1
CD37		CDC14C
CDADC1		CDC20
CDC14C		CDC23
CDC20		CDC25A
CDC23		CDC25C
CDC25A		CDC34
CDC25C		CDC40
CDC34		CDC45
CDC40		CDC5L
CDC45		CDC6
CDC5L		CDCA2
CDC6		CDCA3
CDCA2		CDCA4
CDCA3		CDCA5
CDCA4		CDCA7L
CDCA5		CDCA8
CDCA7L		CDH22
CDCA8		CDH5
CDH22		CDHR2
CDH5		CDK1
CDHR2		CDK11A
CDK1		CDK16
CDK11A		CDK20
CDK16		CDK5R1
CDK20		CDK7
CDK5R1		CDKL2
CDK7		CDKL3
CDKL2		CDKN1C
CDKL3		CDKN2A
CDKN1C		CDKN3
CDKN2A		CDNF
CDKN3		CDR2L
CDNF		CDRT15
CDR2L		CDRT15L2
CDRT15		CDRT4
CDRT15L2		CDT1
CDRT4		CDV3
CDT1		CDX4
CDV3		CEBPZ
CDX4		CELA1
CEBPZ		CEMP1
CELA1		CENPF
CEMP1		CENPH
CENPF		CENPJ
CENPH		CENPK
CENPJ		CENPL
CENPK		CENPS
CENPL		CENPS-CORT
CENPS		CENPU
CENPS-CORT		CENPV
CENPU		CENPW
CENPV		CEP104
CENPW		CEP112
CEP104		CEP131
CEP112		CEP152
CEP131		CEP162
CEP152		CEP164
CEP162		CEP170
CEP164		CEP19
CEP170		CEP20
CEP19		CEP295
CEP20		CEP295NL
CEP295		CEP350
CEP295NL		CEP41
CEP350		CEP43
CEP41		CEP55
CEP43		CEP57
CEP55		CEP70
CEP57		CEP76
CEP70		CEP85L
CEP76		CERS1
CEP85L		CETN1
CERS1		CETN3
CETN1		CFAP100
CETN3		CFAP107
CFAP100		CFAP119
CFAP107		CFAP126
CFAP119		CFAP141
CFAP126		CFAP20
CFAP141		CFAP20DC
CFAP20		CFAP210
CFAP20DC		CFAP221
CFAP210		CFAP276
CFAP221		CFAP298
CFAP276		CFAP300
CFAP298		CFAP36
CFAP300		CFAP410
CFAP36		CFAP45
CFAP410		CFAP53
CFAP45		CFAP57
CFAP53		CFAP58
CFAP57		CFAP61
CFAP58		CFAP65
CFAP61		CFAP77
CFAP65		CFAP91
CFAP77		CFAP92
CFAP91		CFAP95
CFAP92		CFAP97
CFAP95		CFAP97D1
CFAP97		CFAP97D2
CFAP97D1		CFAP99
CFAP97D2		CGREF1
CFAP99		CGRRF1
CGREF1		CHAC2
CGRRF1		CHAF1A
CHAC2		CHCHD5
CHAF1A		CHCHD6
CHCHD5		CHCT1
CHCHD6		CHD5
CHCT1		CHEK1
CHD5		CHID1
CHEK1		CHML
CHID1		CHMP1A
CHML		CHPT1
CHMP1A		CHRM4
CHPT1		CHRNA5
CHRM4		CHRNB2
CHRNA5		CHRNB4
CHRNB2		CHRNE
CHRNB4		CHST1
CHRNE		CHST13
CHST1		CHST8
CHST13		CHURC1
CHST8		CIAPIN1
CHURC1		CIART
CIAPIN1		CIB1
CIART		CIB2
CIB1		CIB3
CIB2		CIB4
CIB3		CIBAR1
CIB4		CILP2
CIBAR1		CINP
CILP2		CIP2A
CINP		CIR1
CIP2A		CISD1
CIR1		CKAP2
CISD1		CKAP2L
CKAP2		CKLF
CKAP2L		CKLF-CMTM1
CKLF		CKS1B
CKLF-CMTM1		CKS2
CKS1B		CLBA1
CKS2		CLCN1
CLBA1		CLCNKA
CLCN1		CLCNKB
CLCNKA		CLDN10
CLCNKB		CLDN12
CLDN10		CLDN34
CLDN12		CLDND2
CLDN34		CLEC20A
CLDND2		CLEC3A
CLEC20A		CLEC3B
CLEC3A		CLGN
CLEC3B		CLIP3
CLGN		CLK4
CLIP3		CLP1
CLK4		CLPB
CLP1		CLPP
CLPB		CLPX
CLPP		CLRN2
CLPX		CLSPN
CLRN2		CLUAP1
CLSPN		CLXN
CLUAP1		CMC2
CLXN		CMC4
CMC2		CMTM1
CMC4		CMTM2
CMTM1		CNBD1
CMTM2		CNBD2
CNBD1		CNGA3
CNBD2		CNGA4
CNGA3		CNIH2
CNGA4		CNN1
CNIH2		CNNM1
CNN1		CNRIP1
CNNM1		CNTD1
CNRIP1		CNTNAP4
CNTD1		CNTRL
CNTNAP4		COA8
CNTRL		COIL
COA8		COL22A1
COIL		COL6A5
COL22A1		COL9A3
COL6A5		COLEC10
COL9A3		COLGALT2
COLEC10		COMMD3
COLGALT2		COMMD7
COMMD3		COMMD8
COMMD7		COMMD9
COMMD8		COMP
COMMD9		COPRS
COMP		COPS3
COPRS		COPS4
COPS3		COPS5
COPS4		COPS7B
COPS5		COPS8
COPS7B		COQ6
COPS8		CORT
COQ6		COX10
CORT		COX16
COX10		COX6B2
COX16		COX7A2
COX6B2		COX7B2
COX7A2		COX8C
COX7B2		CPA5
COX8C		CPEB3
CPA5		CPLX2
CPEB3		CPN1
CPLX2		CPNE6
CPN1		CPNE7
CPNE6		CPNE9
CPNE7		CPSF3
CPNE9		CPSF4L
CPSF3		CPT1B
CPSF4L		CPT1C
CPT1B		CPTP
CPT1C		CPXCR1
CPTP		CPXM2
CPXCR1		CRAT
CPXM2		CRBN
CRAT		CREB1
CRBN		CREB3
CREB1		CREM
CREB3		CRIP3
CREM		CRISP2
CRIP3		CRLS1
CRISP2		CRYBA4
CRLS1		CRYBB2
CRYBA4		CRYGB
CRYBB2		CRYGC
CRYGB		CRYGD
CRYGC		CRYZ
CRYGD		CRYZL1
CRYZ		CSAG1
CRYZL1		CSAG3
CSAG1		CSNK1A1L
CSAG3		CSNK1D
CSNK1A1L		CSNK1G1
CSNK1D		CSNK1G2
CSNK1G1		CSNK2A2
CSNK1G2		CSNK2B
CSNK2A2		CSNKA2IP
CSNK2B		CST8
CSNKA2IP		CSTF1
CST8		CSTL1
CSTF1		CT45A1
CSTL1		CT45A10
CT45A1		CT45A3
CT45A10		CT45A5
CT45A3		CT47B1
CT45A5		CT55
CT47B1		CT83
CT55		CTAG2
CT83		CTAGE9
CTAG2		CTCFL
CTAGE9		CTDP1
CTCFL		CTDSP2
CTDP1		CTNNBL1
CTDSP2		CTSF
CTNNBL1		CTU2
CTSF		CTXND2
CTU2		CUL1
CTXND2		CUL2
CUL1		CUL4B
CUL2		CUL9
CUL4B		CWC15
CUL9		CWC27
CWC15		CXCL16
CWC27		CXCL9
CXCL16		CXorf58
CXCL9		CXorf65
CXorf58		CXorf66
CXorf65		CXXC5
CXorf66		CYB5D1
CXXC5		CYB5D2
CYB5D1		CYB5R2
CYB5D2		CYB5R4
CYB5R2		CYLC1
CYB5R4		CYLC2
CYLC1		CYP2R1
CYLC2		CYP51A1
CYP2R1		CYSTM1
CYP51A1		CYTH2
CYSTM1		CZIB
CYTH2		DACT3
CZIB		DALRD3
DACT3		DAW1
DALRD3		DAZ1
DAW1		DAZL
DAZ1		DBF4
DAZL		DBF4B
DBF4		DBX2
DBF4B		DCAF1
DBX2		DCAF10
DCAF1		DCAF12L1
DCAF10		DCAF13
DCAF12L1		DCAF4L1
DCAF13		DCAF4L2
DCAF4L1		DCAF6
DCAF4L2		DCAF8L1
DCAF6		DCDC2C
DCAF8L1		DCLK3
DCDC2C		DCP1B
DCLK3		DCST1
DCP1B		DCST2
DCST1		DCUN1D1
DCST2		DDA1
DCUN1D1		DDHD1
DDA1		DDI1
DDHD1		DDIAS
DDI1		DDX20
DDIAS		DDX25
DDX20		DDX39A
DDX25		DDX3X
DDX39A		DDX3Y
DDX3X		DDX4
DDX3Y		DDX43
DDX4		DDX49
DDX43		DDX52
DDX49		DDX53
DDX52		DDX55
DDX53		DEDD
DDX55		DEF6
DEDD		DEFB123
DEF6		DEFB134
DEFB123		DENND6B
DEFB134		DEPDC1
DENND6B		DEPDC7
DEPDC1		DERL2
DEPDC7		DESI1
DERL2		DESI2
DESI1		DEUP1
DESI2		DGAT2
DEUP1		DGCR6
DGAT2		DGCR6L
DGCR6		DGCR8
DGCR6L		DHRS1
DGCR8		DHRS12
DHRS1		DHRS4L2
DHRS12		DHRS7C
DHRS4L2		DHX16
DHRS7C		DHX30
DHX16		DHX34
DHX30		DHX36
DHX34		DHX57
DHX36		DHX58
DHX57		DIAPH3
DHX58		DIS3
DIAPH3		DISP3
DIS3		DKKL1
DISP3		DLGAP3
DKKL1		DLGAP5
DLGAP3		DLL3
DLGAP5		DLX2
DLL3		DLX6
DLX2		DMAC2L
DLX6		DMBX1
DMAC2L		DMC1
DMBX1		DMP1
DMC1		DMRT1
DMP1		DMRT3
DMRT1		DMRTA2
DMRT3		DMRTB1
DMRTA2		DMRTC1
DMRTB1		DMRTC2
DMRTC1		DMWD
DMRTC2		DNAAF11
DMWD		DNAAF3
DNAAF11		DNAAF6
DNAAF3		DNAAF8
DNAAF6		DNAH10
DNAAF8		DNAH17
DNAH10		DNAH8
DNAH17		DNAI1
DNAH8		DNAI2
DNAI1		DNAI3
DNAI2		DNAI4
DNAI3		DNAI7
DNAI4		DNAJA3
DNAI7		DNAJA4
DNAJA3		DNAJB12
DNAJA4		DNAJB13
DNAJB12		DNAJB4
DNAJB13		DNAJB7
DNAJB4		DNAJB8
DNAJB7		DNAJC15
DNAJB8		DNAJC18
DNAJC15		DNAJC2
DNAJC18		DNAJC24
DNAJC2		DNAJC28
DNAJC24		DNAJC30
DNAJC28		DNAJC4
DNAJC30		DNAJC5
DNAJC4		DNAJC5B
DNAJC5		DNAJC5G
DNAJC5B		DNAL1
DNAJC5G		DNAL4
DNAL1		DNALI1
DNAL4		DND1
DNALI1		DNPEP
DND1		DOC2A
DNPEP		DOC2B
DOC2A		DPCD
DOC2B		DPEP3
DPCD		DPF1
DPEP3		DPF2
DPF1		DPH2
DPF2		DPH7
DPH2		DPP7
DPH7		DPPA2
DPP7		DPPA3
DPPA2		DPPA5
DPPA3		DPRX
DPPA5		DPY19L1
DPRX		DPYSL4
DPY19L1		DPYSL5
DPYSL4		DR1
DPYSL5		DRAM1
DR1		DRC1
DRAM1		DRC7
DRC1		DRD3
DRC7		DRG1
DRD3		DRICH1
DRG1		DSCC1
DRICH1		DSE
DSCC1		DSG4
DSE		DSN1
DSG4		DTD2
DSN1		DTL
DTD2		DUS1L
DTL		DUS2
DUS1L		DUS3L
DUS2		DUS4L
DUS3L		DUS4L-BCAP29
DUS4L		DUSP13
DUS4L-BCAP29		DUSP15
DUSP13		DUSP18
DUSP15		DUSP19
DUSP18		DUSP21
DUSP19		DUSP22
DUSP21		DUSP28
DUSP22		DUSP3
DUSP28		DUX4
DUSP3		DUXA
DUX4		DUXB
DUXA		DXO
DUXB		DYDC1
DXO		DYDC2
DYDC1		DYNC2I1
DYDC2		DYNC2I2
DYNC2I1		DYNC2LI1
DYNC2I2		DYNLL1
DYNC2LI1		DYNLL2
DYNLL1		DYNLRB2
DYNLL2		DYNLT2
DYNLRB2		DYNLT2B
DYNLT2		DYNLT3
DYNLT2B		DYRK1B
DYNLT3		DYRK3
DYRK1B		DYRK4
DYRK3		DZIP1
DYRK4		DZIP3
DZIP1		E2F1
DZIP3		E2F2
E2F1		E2F4
E2F2		E2F7
E2F4		EAF1
E2F7		EBLN1
EAF1		ECRG4
EBLN1		EDC3
ECRG4		EDRF1
EDC3		EEF1AKMT2
EDRF1		EEF1AKMT3
EEF1AKMT2		EEF1AKMT4
EEF1AKMT3		EEF1AKMT4-ECE2
EEF1AKMT4		EEF1E1
EEF1AKMT4-ECE2		EEF2K
EEF1E1		EEF2KMT
EEF2K		EFCAB10
EEF2KMT		EFCAB11
EFCAB10		EFCAB12
EFCAB11		EFCAB13
EFCAB12		EFCAB3
EFCAB13		EFCAB5
EFCAB3		EFCAB6
EFCAB5		EFCAB7
EFCAB6		EFCAB8
EFCAB7		EFCAB9
EFCAB8		EFCC1
EFCAB9		EFHB
EFCC1		EFNA3
EFHB		EGFL6
EFNA3		EGLN2
EGFL6		EGR4
EGLN2		EHD1
EGR4		EHMT2
EHD1		EIF1
EHMT2		EIF1B
EIF1		EIF2B1
EIF1B		EIF2B2
EIF2B1		EIF2B4
EIF2B2		EIF2S3B
EIF2B4		EIF3F
EIF2S3B		EIF3G
EIF3F		EIF4B
EIF3G		EIF4E1B
EIF4B		EIF4E2
EIF4E1B		EIF4ENIF1
EIF4E2		EIF4H
EIF4ENIF1		EIF5
EIF4H		EIF5A2
EIF5		EIF5AL1
EIF5A2		ELAC1
EIF5AL1		ELAVL2
ELAC1		ELAVL4
ELAVL2		ELFN1
ELAVL4		ELL
ELFN1		ELMO3
ELL		ELOA2
ELMO3		ELOB
ELOA2		ELOC
ELOB		ELOF1
ELOC		ELOVL2
ELOF1		ELOVL3
ELOVL2		ELP5
ELOVL3		EMC2
ELP5		EMC8
EMC2		EMC9
EMC8		EMCN
EMC9		EME1
EMCN		EMX1
EME1		ENDOG
EMX1		ENHO
ENDOG		ENKUR
ENHO		ENOX1
ENKUR		ENTHD1
ENOX1		EPHA1
ENTHD1		EPHA10
EPHA1		EPHA6
EPHA10		EPHA8
EPHA6		EPHB2
EPHA8		EPN1
EPHB2		EPS8L3
EPN1		EPYC
EPS8L3		EQTN
EPYC		ERAS
EQTN		ERCC2
ERAS		ERCC4
ERCC2		ERFE
ERCC4		ERG28
ERFE		ERGIC2
ERG28		ERGIC3
ERGIC2		ERI3
ERGIC3		ERICH2
ERI3		ERICH3
ERICH2		ERICH6
ERICH3		ERICH6B
ERICH6		ERMARD
ERICH6B		ERVK3-1
ERMARD		ESCO2
ERVK3-1		ESPN
ESCO2		ESRP2
ESPN		ESS2
ESRP2		ESX1
ESS2		ETDA
ESX1		ETDB
ETDA		ETFRF1
ETDB		ETNK2
ETFRF1		ETV2
ETNK2		ETV7
ETV2		EVI5L
ETV7		EVX1
EVI5L		EVX2
EVX1		EXD1
EVX2		EXD2
EXD1		EXO1
EXD2		EXOC1L
EXO1		EXOC3L2
EXOC1L		EXOSC3
EXOC3L2		EXOSC8
EXOSC3		EXOSC9
EXOSC8		FAAH
EXOSC9		FAAP20
FAAH		FAAP24
FAAP20		FABP12
FAAP24		FAHD1
FABP12		FAHD2B
FAHD1		FAIM2
FAHD2B		FAM104A
FAIM2		FAM104B
FAM104A		FAM114A2
FAM104B		FAM120B
FAM114A2		FAM131B
FAM120B		FAM135B
FAM131B		FAM153A
FAM135B		FAM161A
FAM153A		FAM161B
FAM161A		FAM163B
FAM161B		FAM166A
FAM163B		FAM166C
FAM166A		FAM170A
FAM166C		FAM170B
FAM170A		FAM174C
FAM170B		FAM178B
FAM174C		FAM184B
FAM178B		FAM186A
FAM184B		FAM186B
FAM186A		FAM187B
FAM186B		FAM200A
FAM187B		FAM200B
FAM200A		FAM205A
FAM200B		FAM205C
FAM205A		FAM209A
FAM205C		FAM209B
FAM209A		FAM20A
FAM209B		FAM216A
FAM20A		FAM217A
FAM216A		FAM221B
FAM217A		FAM222A
FAM221B		FAM227A
FAM222A		FAM228A
FAM227A		FAM229A
FAM228A		FAM229B
FAM229A		FAM234B
FAM229B		FAM236A
FAM234B		FAM237A
FAM236A		FAM240B
FAM237A		FAM240C
FAM240B		FAM241B
FAM240C		FAM24A
FAM241B		FAM24B
FAM24A		FAM25G
FAM24B		FAM47A
FAM25G		FAM47B
FAM47A		FAM47C
FAM47B		FAM47E
FAM47C		FAM53A
FAM47E		FAM53B
FAM53A		FAM53C
FAM53B		FAM72A
FAM53C		FAM72B
FAM72A		FAM72C
FAM72B		FAM72D
FAM72C		FAM76A
FAM72D		FAM76B
FAM76A		FAM78A
FAM76B		FAM81B
FAM78A		FAM83C
FAM81B		FAM83F
FAM83C		FAM8A1
FAM83F		FAM90A1
FAM8A1		FAM90A27P
FAM90A1		FAM9A
FAM90A27P		FAM9B
FAM9A		FAM9C
FAM9B		FANCA
FAM9C		FANCD2
FANCA		FANCD2OS
FANCD2		FANCF
FANCD2OS		FANCG
FANCF		FANCI
FANCG		FANCM
FANCI		FANK1
FANCM		FARSB
FANK1		FATE1
FARSB		FBF1
FATE1		FBL
FBF1		FBLN7
FBL		FBP2
FBLN7		FBRS
FBP2		FBXL13
FBRS		FBXL14
FBXL13		FBXO10
FBXL14		FBXO15
FBXO10		FBXO24
FBXO15		FBXO25
FBXO24		FBXO31
FBXO25		FBXO36
FBXO31		FBXO39
FBXO36		FBXO43
FBXO39		FBXO47
FBXO43		FBXO6
FBXO47		FBXO7
FBXO6		FBXW10
FBXO7		FBXW10B
FBXW10		FBXW12
FBXW10B		FBXW2
FBXW12		FBXW5
FBXW2		FCGR1A
FBXW5		FCRL3
FCGR1A		FCRL5
FCRL3		FDFT1
FCRL5		FEM1B
FDFT1		FEN1
FEM1B		FER1L5
FEN1		FEZF1
FER1L5		FEZF2
FEZF1		FGD3
FEZF2		FGF23
FGD3		FGF4
FGF23		FGF5
FGF4		FH
FGF5		FHAD1
FH		FHL1
FHAD1		FHL5
FHL1		FIBCD1
FHL5		FIBP
FIBCD1		FICD
FIBP		FIGLA
FICD		FIGNL1
FIGLA		FIGNL2
FIGNL1		FILIP1L
FIGNL2		FIP1L1
FILIP1L		FIS1
FIP1L1		FKBP3
FIS1		FKBP6
FKBP3		FKBP7
FKBP6		FKBP8
FKBP7		FLACC1
FKBP8		FLAD1
FLACC1		FLCN
FLAD1		FLOT1
FLCN		FLOT2
FLOT1		FLYWCH2
FLOT2		FMC1
FLYWCH2		FMR1NB
FMC1		FNDC11
FMR1NB		FNDC4
FNDC11		FNDC8
FNDC4		FOXB1
FNDC8		FOXE3
FOXB1		FOXL2NB
FOXE3		FOXL3
FOXL2NB		FOXN1
FOXL3		FOXN4
FOXN1		FOXR1
FOXN4		FOXR2
FOXR1		FPGT-TNNI3K
FOXR2		FRAT1
FPGT-TNNI3K		FRG1
FRAT1		FRG2C
FRG1		FRMD6
FRG2C		FRRS1L
FRMD6		FSCB
FRRS1L		FSCN3
FSCB		FSD1
FSCN3		FSIP2
FSD1		FSTL4
FSIP2		FTCD
FSTL4		FTHL17
FTCD		FTMT
FTHL17		FTSJ1
FTMT		FUNDC2
FTSJ1		FUT10
FUNDC2		FUT11
FUT10		FUT5
FUT11		FUZ
FUT5		FXN
FUZ		FXR1
FXN		FZD9
FXR1		FZR1
FZD9		G2E3
FZR1		G6PD
G2E3		GAB4
G6PD		GABBR2
GAB4		GAGE1
GABBR2		GAGE10
GAGE1		GAGE12H
GAGE10		GAGE12J
GAGE12H		GAGE2A
GAGE12J		GAGE2E
GAGE2A		GALNT16
GAGE2E		GALNT8
GALNT16		GALNTL5
GALNT8		GALP
GALNTL5		GALR3
GALP		GAPDHS
GALR3		GARIN1A
GAPDHS		GARIN1B
GARIN1A		GARIN2
GARIN1B		GARIN3
GARIN2		GARIN4
GARIN3		GARIN5A
GARIN4		GARIN5B
GARIN5A		GARIN6
GARIN5B		GAS8
GARIN6		GATA4
GAS8		GBX1
GATA4		GBX2
GBX1		GCAT
GBX2		GCC1
GCAT		GCM2
GCC1		GCNA
GCM2		GCNT2
GCNA		GDAP1L1
GCNT2		GDF6
GDAP1L1		GDF9
GDF6		GDI2
GDF9		GDPD1
GDI2		GDPD3
GDPD1		GDPD4
GDPD3		GDPD5
GDPD4		GEMIN2
GDPD5		GEMIN4
GEMIN2		GEMIN6
GEMIN4		GET1
GEMIN6		GET3
GET1		GFER
GET3		GFI1B
GFER		GFRA2
GFI1B		GFRA3
GFRA2		GFRA4
GFRA3		GFUS
GFRA4		GFY
GFUS		GGA1
GFY		GGH
GGA1		GGN
GGH		GGNBP2
GGN		GGPS1
GGNBP2		GGTLC1
GGPS1		GGTLC2
GGTLC1		GHITM
GGTLC2		GID4
GHITM		GIGYF2
GID4		GINM1
GIGYF2		GINS1
GINM1		GINS2
GINS1		GINS3
GINS2		GIT1
GINS3		GJA3
GIT1		GJA8
GJA3		GJC1
GJA8		GK2
GJC1		GK3P
GK2		GKAP1
GK3P		GLB1L
GKAP1		GLB1L3
GLB1L		GLIPR1L1
GLB1L3		GLIPR1L2
GLIPR1L1		GLRA3
GLIPR1L2		GLRX
GLRA3		GLRX2
GLRX		GLT6D1
GLRX2		GLT8D1
GLT6D1		GLUL
GLT8D1		GMCL1
GLUL		GMCL2
GMCL1		GML
GMCL2		GMNC
GML		GMNN
GMNC		GMPR
GMNN		GMPS
GMPR		GNB1L
GMPS		GNG14
GNB1L		GNG2
GNG14		GNG3
GNG2		GNL1
GNG3		GNPAT
GNL1		GNPDA2
GNPAT		GNRH2
GNPDA2		GOLGA6A
GNRH2		GOLGA6B
GOLGA6A		GOLGA6C
GOLGA6B		GOLGA6D
GOLGA6C		GOLGA6L10
GOLGA6D		GOLGA6L2
GOLGA6L10		GOLGA6L22
GOLGA6L2		GOLGA6L24
GOLGA6L22		GOLGA6L4
GOLGA6L24		GOLGA6L6
GOLGA6L4		GOLGA6L7
GOLGA6L6		GOLGA6L9
GOLGA6L7		GOLGA7
GOLGA6L9		GOLGA8H
GOLGA7		GOLGA8J
GOLGA8H		GOLGA8K
GOLGA8J		GOLGA8M
GOLGA8K		GOLGA8O
GOLGA8M		GOLGA8S
GOLGA8O		GOLM1
GOLGA8S		GON7
GOLM1		GORASP1
GON7		GORASP2
GORASP1		GOSR2
GORASP2		GOT1L1
GOSR2		GPAA1
GOT1L1		GPANK1
GPAA1		GPATCH11
GPANK1		GPC2
GPATCH11		GPHA2
GPC2		GPI
GPHA2		GPN1
GPI		GPN3
GPN1		GPR108
GPN3		GPR137
GPR108		GPR150
GPR137		GPR151
GPR150		GPR156
GPR151		GPR18
GPR156		GPR182
GPR18		GPR19
GPR182		GPR26
GPR19		GPR45
GPR26		GPR63
GPR45		GPR85
GPR63		GPRC5B
GPR85		GPRC5D
GPRC5B		GPRIN2
GPRC5D		GPS2
GPRIN2		GPT
GPS2		GPX4
GPT		GPX5
GPX4		GPX6
GPX5		GRIFIN
GPX6		GRINA
GRIFIN		GRK4
GRINA		GRK6
GRK4		GRM2
GRK6		GRP
GRM2		GRPR
GRP		GSC
GRPR		GSC2
GSC		GSDME
GSC2		GSG1
GSDME		GSK3A
GSG1		GSKIP
GSK3A		GSPT2
GSKIP		GSS
GSPT2		GSTCD
GSS		GSTK1
GSTCD		GSTM3
GSTK1		GSTO2
GSTM3		GSTT4
GSTO2		GSTZ1
GSTT4		GTF2A2
GSTZ1		GTF2F1
GTF2A2		GTF2H5
GTF2F1		GTF3C2
GTF2H5		GTPBP10
GTF3C2		GTPBP8
GTPBP10		GTSE1
GTPBP8		GTSF1
GTSE1		GTSF1L
GTSF1		GUCA1ANB
GTSF1L		GYG1
GUCA1ANB		H1-1
GYG1		H1-6
H1-1		H1-7
H1-6		H1-8
H1-7		H2AB1
H1-8		H2AC1
H2AB1		H2AJ
H2AC1		H2AL1Q
H2AJ		H2AL3
H2AL1Q		H2AP
H2AL3		H2BK1
H2AP		H2BW1
H2BK1		H2BW2
H2BW1		H3-5
H2BW2		H3Y1
H3-5		H3Y2
H3Y1		H4C3
H3Y2		HABP2
H4C3		HABP4
HABP2		HAGH
HABP4		HAPSTR1
HAGH		HARBI1
HAPSTR1		HAS2
HARBI1		HASPIN
HAS2		HAUS5
HASPIN		HAUS6
HAUS5		HAUS8
HAUS6		HBP1
HAUS8		HBQ1
HBP1		HBZ
HBQ1		HCAR1
HBZ		HCCS
HCAR1		HCFC2
HCCS		HCN4
HCFC2		HDAC11
HCN4		HDAC6
HDAC11		HDC
HDAC6		HDGFL1
HDC		HEATR4
HDGFL1		HEATR9
HEATR4		HECW1
HEATR9		HELLS
HECW1		HEMGN
HELLS		HEMK1
HEMGN		HENMT1
HEMK1		HERC5
HENMT1		HERPUD2
HERC5		HES2
HERPUD2		HESX1
HES2		HEXIM2
HESX1		HEY2
HEXIM2		HFM1
HEY2		HGFAC
HFM1		HGH1
HGFAC		HGS
HGH1		HHIPL2
HGS		HIC2
HHIPL2		HIGD2B
HIC2		HINFP
HIGD2B		HINT3
HINFP		HIP1
HINT3		HIPK4
HIP1		HIRIP3
HIPK4		HJURP
HIRIP3		HK1
HJURP		HMGB4
HK1		HMHB1
HMGB4		HMMR
HMHB1		HMOX2
HMMR		HNF1A
HMOX2		HOATZ
HNF1A		HOGA1
HOATZ		HOMEZ
HOGA1		HOOK1
HOMEZ		HORMAD1
HOOK1		HORMAD2
HORMAD1		HOXA3
HORMAD2		HOXA7
HOXA3		HOXB1
HOXA7		HOXC11
HOXB1		HOXC13
HOXC11		HOXC4
HOXC13		HOXC9
HOXC4		HOXD8
HOXC9		HPCA
HOXD8		HPF1
HPCA		HPRT1
HPF1		HPS1
HPRT1		HRC
HPS1		HROB
HRC		HSBP1
HROB		HSD3B7
HSBP1		HSF2
HSD3B7		HSF2BP
HSF2		HSF5
HSF2BP		HSFX3
HSF5		HSFX4
HSFX3		HSPA12B
HSFX4		HSPA14
HSPA12B		HSPA1L
HSPA14		HSPA2
HSPA1L		HSPA4L
HSPA2		HSPB9
HSPA4L		HTR1E
HSPB9		HTR5A
HTR1E		HTR7
HTR5A		HVCN1
HTR7		HYAL3
HVCN1		HYKK
HYAL3		HYLS1
HYKK		HYOU1
HYLS1		IAH1
HYOU1		IBA57
IAH1		ICA1
IBA57		IDH3G
ICA1		IER3IP1
IDH3G		IFI27L1
IER3IP1		IFNL4
IFI27L1		IFRD1
IFNL4		IFRD2
IFRD1		IFT122
IFRD2		IFT172
IFT122		IFT20
IFT172		IFT22
IFT20		IFT57
IFT22		IFT74
IFT57		IFT81
IFT74		IFT88
IFT81		IFTAP
IFT88		IGDCC3
IFTAP		IGF2BP1
IGDCC3		IGFBPL1
IGF2BP1		IGFL2
IGFBPL1		IGHE
IGFL2		IGHMBP2
IGHE		IGHV1-24
IGHMBP2		IGKV1D-13
IGHV1-24		IGKV6-21
IGKV1D-13		IGKV6D-21
IGKV6-21		IGLL1
IGKV6D-21		IGLV11-55
IGLL1		IGSF10
IGLV11-55		IGSF11
IGSF10		IGSF23
IGSF11		IGSF9
IGSF23		IHO1
IGSF9		IK
IHO1		IL13
IK		IL13RA2
IL13		IL17D
IL13RA2		IL21
IL17D		IL23A
IL21		IL25
IL23A		IL31
IL25		IL37
IL31		IL4I1
IL37		IL5
IL4I1		IL5RA
IL5		IL7
IL5RA		ILRUN
IL7		INA
ILRUN		INCA1
INA		ING1
INCA1		INO80C
ING1		INPP1
INO80C		INPP5K
INPP1		INSL6
INPP5K		INSM2
INSL6		INSRR
INSM2		INTS11
INSRR		IPO13
INTS11		IPO5
IPO13		IQCA1L
IPO5		IQCC
IQCA1L		IQCD
IQCC		IQCE
IQCD		IQCF1
IQCE		IQCF2
IQCF1		IQCF3
IQCF2		IQCF5
IQCF3		IQCF6
IQCF5		IQCG
IQCF6		IQCH
IQCG		IQCJ
IQCH		IQCM
IQCJ		IQGAP3
IQCM		IQSEC2
IQGAP3		IQSEC3
IQSEC2		IQUB
IQSEC3		IRGC
IQUB		IRGM
IRGC		IRX6
IRGM		ISCA1
IRX6		ISCU
ISCA1		ISG20L2
ISCU		ISLR2
ISG20L2		ISOC2
ISLR2		ISYNA1
ISOC2		ITPKA
ISYNA1		ITPR3
ITPKA		ITPRIPL1
ITPR3		IZUMO1
ITPRIPL1		IZUMO1R
IZUMO1		IZUMO2
IZUMO1R		IZUMO3
IZUMO2		IZUMO4
IZUMO3		JADE3
IZUMO4		JHY
JADE3		JKAMP
JHY		JMJD4
JKAMP		JPH3
JMJD4		JPT1
JPH3		JPT2
JPT1		JRKL
JPT2		KARS1
JRKL		KASH5
KARS1		KAT8
KASH5		KATNA1
KAT8		KATNAL1
KATNA1		KATNAL2
KATNAL1		KATNB1
KATNAL2		KBTBD13
KATNB1		KBTBD3
KBTBD13		KCNA2
KBTBD3		KCNA7
KCNA2		KCNAB1
KCNA7		KCNG1
KCNAB1		KCNH7
KCNG1		KCNK9
KCNH7		KCNN1
KCNK9		KCNQ2
KCNN1		KCNRG
KCNQ2		KCNT1
KCNRG		KCNU1
KCNT1		KCTD17
KCNU1		KCTD19
KCTD17		KCTD7
KCTD19		KDELR2
KCTD7		KDM4D
KDELR2		KHDC3L
KDM4D		KHDRBS3
KHDC3L		KIAA0319
KHDRBS3		KIAA0513
KIAA0319		KIAA0753
KIAA0513		KIAA1143
KIAA0753		KIAA1586
KIAA1143		KIF11
KIAA1586		KIF15
KIF11		KIF17
KIF15		KIF18A
KIF17		KIF1A
KIF18A		KIF20A
KIF1A		KIF20B
KIF20A		KIF21B
KIF20B		KIF23
KIF21B		KIF24
KIF23		KIF2B
KIF24		KIF2C
KIF2B		KIF4B
KIF2C		KIF5A
KIF4B		KIF5C
KIF5A		KIF9
KIF5C		KIFC1
KIF9		KIFC3
KIFC1		KIRREL3
KIFC3		KIZ
KIRREL3		KLB
KIZ		KLF11
KLB		KLF14
KLF11		KLF17
KLF14		KLHDC3
KLF17		KLHDC9
KLHDC3		KLHL10
KLHDC9		KLHL11
KLHL10		KLHL12
KLHL11		KLHL35
KLHL12		KLHL7
KLHL35		KLK11
KLHL7		KLK15
KLK11		KLK5
KLK15		KNCN
KLK5		KNL1
KNCN		KNSTRN
KNL1		KNTC1
KNSTRN		KPNA2
KNTC1		KPNA5
KPNA2		KPNA7
KPNA5		KRBOX1
KPNA7		KREMEN2
KRBOX1		KRT25
KREMEN2		KRT26
KRT25		KRT27
KRT26		KRT28
KRT27		KRT33A
KRT28		KRT36
KRT33A		KRT72
KRT36		KRT73
KRT72		KRT74
KRT73		KRT75
KRT74		KRT79
KRT75		KRT82
KRT79		KRT85
KRT82		KRTAP19-8
KRT85		KRTAP20-4
KRTAP19-8		KRTAP21-2
KRTAP20-4		KRTAP5-10
KRTAP21-2		KRTAP5-7
KRTAP5-10		KRTAP5-9
KRTAP5-7		KXD1
KRTAP5-9		L1TD1
KXD1		LACTB2
L1TD1		LAMP1
LACTB2		LAPTM4A
LAMP1		LARP1B
LAPTM4A		LARP6
LARP1B		LAS1L
LARP6		LASP1
LAS1L		LBHD2
LASP1		LCA5L
LBHD2		LCE1A
LCA5L		LCE3A
LCE1A		LCE5A
LCE3A		LCMT1
LCE5A		LCMT2
LCMT1		LCTL
LCMT2		LDHAL6A
LCTL		LDHAL6B
LDHAL6A		LDHC
LDHAL6B		LECT2
LDHC		LEFTY2
LECT2		LEKR1
LEFTY2		LELP1
LEKR1		LEMD1
LELP1		LENG1
LEMD1		LETM2
LENG1		LGALS8
LETM2		LHPP
LGALS8		LHX4
LHPP		LHX6
LHX4		LHX8
LHX6		LIAS
LHX8		LIG3
LIAS		LIM2
LIG3		LIN28A
LIM2		LIN7B
LIN28A		LIN9
LIN7B		LINC02203
LIN9		LIPE
LINC02203		LIPJ
LIPE		LIPM
LIPJ		LIPT1
LIPM		LIPT2
LIPT1		LITAFD
LIPT2		LKAAEAR1
LITAFD		LLCFC1
LKAAEAR1		LLPH
LLCFC1		LMBR1L
LLPH		LMNB2
LMBR1L		LMNTD1
LMNB2		LMNTD2
LMNTD1		LMO1
LMNTD2		LMOD3
LMO1		LNP1
LMOD3		LNPK
LNP1		LOXHD1
LNPK		LOXL2
LOXHD1		LPAR6
LOXL2		LPGAT1
LPAR6		LPIN1
LPGAT1		LPIN3
LPIN1		LRFN4
LPIN3		LRIT1
LRFN4		LRP11
LRIT1		LRR1
LRP11		LRRC14B
LRR1		LRRC18
LRRC14B		LRRC20
LRRC18		LRRC24
LRRC20		LRRC27
LRRC24		LRRC28
LRRC27		LRRC34
LRRC28		LRRC36
LRRC34		LRRC37A
LRRC36		LRRC37A2
LRRC37A		LRRC37B
LRRC37A2		LRRC38
LRRC37B		LRRC39
LRRC38		LRRC3B
LRRC39		LRRC3C
LRRC3B		LRRC43
LRRC3C		LRRC46
LRRC43		LRRC51
LRRC46		LRRC52
LRRC51		LRRC56
LRRC52		LRRC57
LRRC56		LRRC63
LRRC57		LRRC69
LRRC63		LRRC71
LRRC69		LRRC72
LRRC71		LRRC73
LRRC72		LRRC74A
LRRC73		LRRC8C
LRRC74A		LRRC9
LRRC8C		LRRCC1
LRRC9		LRRD1
LRRCC1		LRRIQ1
LRRD1		LRRIQ3
LRRIQ1		LRRIQ4
LRRIQ3		LRTOMT
LRRIQ4		LRWD1
LRTOMT		LSM14B
LRWD1		LSM4
LSM14B		LSM6
LSM4		LSMEM1
LSM6		LSMEM2
LSMEM1		LTN1
LSMEM2		LURAP1
LTN1		LUZP4
LURAP1		LVRN
LUZP4		LY6G6C
LVRN		LY6K
LY6G6C		LY6S
LY6K		LYAR
LY6S		LYL1
LYAR		LYPD1
LYL1		LYPD4
LYPD1		LYPD5
LYPD4		LYPD6
LYPD5		LYPLA1
LYPD6		LYRM1
LYPLA1		LYRM7
LYRM1		LYRM9
LYRM7		LYSMD2
LYRM9		LYZL1
LYSMD2		LYZL2
LYZL1		LYZL4
LYZL2		LYZL6
LYZL4		LZIC
LYZL6		LZTFL1
LZIC		M1AP
LZTFL1		MAD1L1
M1AP		MAD2L1
MAD1L1		MAD2L2
MAD2L1		MAEL
MAD2L2		MAFG
MAEL		MAGEA1
MAFG		MAGEA11
MAGEA1		MAGEA3
MAGEA11		MAGEA4
MAGEA3		MAGEA6
MAGEA4		MAGEA9
MAGEA6		MAGEA9B
MAGEA9		MAGEB1
MAGEA9B		MAGEB10
MAGEB1		MAGEB16
MAGEB10		MAGEB17
MAGEB16		MAGEB18
MAGEB17		MAGEB2
MAGEB18		MAGEB3
MAGEB2		MAGEB5
MAGEB3		MAGEB6
[truncated: 2,089 more rows]
